# Supplementary material for: Phylogeographic Analysis and Genetic Structure of an Endemic Sino-Japanese Disjunctive Genus Diabelia (Caprifoliaceae)
Source: Front Plant Sci. 2019 Jul 16;10:913. doi: 10.3389/fpls.2019.00913 (PMC6646888; doi:10.3389/fpls.2019.00913)
Supplement: Table S1 — GenBank Information for voucher specimens for DNA sequencing (rpl32-trnL and trnH-psbA). [file Table_1.xls]

## Sheet: Sheet2
Name	Haplotype	Code
D. ionostachya var. wenzhouensis Zhejiang	H37	cp5701
D. serrata Shimane	H8	e0310
D. serrata Shiga	H15	e1301
D. serrata Fukui	H9	e2901
D. serrata Gifu	H1	e3401
D. serrata Tokushima2	H11	e3616
D. serrata Tokushima1	H6	e3703
D. serrata f. buchwaldii Ehime1	H20	e5202
D. serrata f. tomentosa Kochi4	-	e5801
D. ionostachya var. ionostachya Yamagata	H29	p2017
D. sanguinea Tochigi	H28	p2102
D. spathulata var. miyagii Toyama	H32	p2406
D. spathulata var.spathulata Aichi	H33	p2603
D. serrata Tokushima5	H4	e3704
D. serrata Tokushima6	H4	e3715
D. serrata Kagoshima3	H12	e4202
D. serrata Kagoshima2	H14	e4226
D. serrata Kagoshima1	H16	e4813
D. serrata f. buchwaldii Kochi1	H1	e5018
D. serrata Kochi3	H19	e5101
D. serrata Kochi2	H19	e5115
D. spathulata var.spathulata Kochi5	H18	p6102
D. spathulata var.spathulata Korea	H36	p5601
D. ionostachya var. tetrasepala Tokushima4	H13	t3205
D. ionostachya var. tetrasepala Tokushima3	H13	t3209
D. spathulata var. spathulata Nara	H34	p2701
D. spathulata var.spathulata Ehime2	H7	p2801
D. spathulata var.spathulata Kochi6	H18	p6101
