# Supplementary material for: Phylogeographic Analysis and Genetic Structure of an Endemic Sino-Japanese Disjunctive Genus Diabelia (Caprifoliaceae)
Source: Front Plant Sci. 2019 Jul 16;10:913. doi: 10.3389/fpls.2019.00913 (PMC6646888; doi:10.3389/fpls.2019.00913)
Supplement: Table S3 — Probabilities from tests (Wilcoxon' s) for mutation drift equilibrium in 40 populations of Diabelia under the infinite allele model (IAM), stepwise mutation model (SMM) and two-phase model (TPM) for nSSR data. [file Table_3.XLSX]

## Sheet: test12-sven数据
species	long	lat
Diabelia sanguinea	140.03	37.1746
Diabelia sanguinea	138.721	36.059
Diabelia sanguinea	138.901	36.4746
Diabelia sanguinea	138.677	36.3021
Diabelia sanguinea	140.144	36.2986
Diabelia sanguinea	139.021	35.2331
Diabelia sanguinea	139.022	35.2328
Diabelia sanguinea	139.532	35.3358
Diabelia sanguinea	138.187	35.8542
Diabelia sanguinea	137.547	35.7997
Diabelia sanguinea	138.096	35.4742
Diabelia sanguinea	138.713	35.9846
Diabelia sanguinea	138.7	35.972
Diabelia sanguinea	138.609	36.034
Diabelia sanguinea	137.628	35.598
Diabelia sanguinea	137.866	36.1207
Diabelia sanguinea	137.866	36.1207
Diabelia sanguinea	139.1	35.955
Diabelia sanguinea	138.865	35.302
Diabelia sanguinea	138.781	35.2366
Diabelia sanguinea	139.586	36.485
Diabelia sanguinea	139.954	37.1251
Diabelia sanguinea	139.609	36.8049
Diabelia sanguinea	139.676	36.3607
Diabelia sanguinea	139.652	36.4003
Diabelia sanguinea	139.107	35.779
Diabelia sanguinea	138.53	35.7593
Diabelia sanguinea	138.716	35.8224
Diabelia sanguinea	138.716	35.8224
Diabelia sanguinea	138.53	35.7593
Diabelia sanguinea	137.38	35.51
Diabelia serrata	137.583	34.9829
Diabelia serrata	132.895	33.7177
Diabelia serrata	132.778	33.7211
Diabelia serrata	132.528	33.1167
Diabelia serrata	133.376	33.8752
Diabelia serrata	132.421	33.4125
Diabelia serrata	130.569	33.5397
Diabelia serrata	130.925	33.4751
Diabelia serrata	134.706	34.8753
Diabelia serrata	135.392	34.8279
Diabelia serrata	135.264	34.7779
Diabelia serrata	134.958	34.7067
Diabelia serrata	134.656	34.8927
Diabelia serrata	135.158	34.7537
Diabelia serrata	134.797	35.5326
Diabelia serrata	134.304	34.8534
Diabelia serrata	135.105	34.7043
Diabelia serrata	135.112	34.6936
Diabelia serrata	135.264	34.7779
Diabelia serrata	135.264	34.7779
Diabelia serrata	135.264	34.7779
Diabelia serrata	133.967	34.3372
Diabelia serrata	133.934	34.3785
Diabelia serrata	130.88	31.9165
Diabelia serrata	130.607	30.3624
Diabelia serrata	130.608	31.7008
Diabelia serrata	130.564	30.2559
Diabelia serrata	130.608	30.3362
Diabelia serrata	130.88	31.9167
Diabelia serrata	133.208	33.5358
Diabelia serrata	133.497	33.752
Diabelia serrata	133.497	33.752
Diabelia serrata	131.215	32.8355
Diabelia serrata	135.83	35.0688
Diabelia serrata	135.782	35.0618
Diabelia serrata	135.754	35.0637
Diabelia serrata	135.72	35.0773
Diabelia serrata	135.471	35.0421
Diabelia serrata	135.787	35.0259
Diabelia serrata	135.576	34.9988
Diabelia serrata	135.452	35.0301
Diabelia serrata	135.593	35.0388
Diabelia serrata	135.531	34.9579
Diabelia serrata	135.436	35.0187
Diabelia serrata	134.882	35.6058
Diabelia serrata	136.17	34.069
Diabelia serrata	136.17	34.069
Diabelia serrata	137.57	35.5744
Diabelia serrata	130.263	32.7334
Diabelia serrata	135.915	34.6961
Diabelia serrata	131.46	33.2823
Diabelia serrata	131.43	33.2859
Diabelia serrata	133.892	34.7215
Diabelia serrata	133.81	34.6117
Diabelia serrata	134.398	35.1807
Diabelia serrata	135.484	34.8443
Diabelia serrata	136.11	34.9436
Diabelia serrata	134.354	33.8416
Diabelia serrata	134.354	33.8416
Diabelia serrata	120.884	28.1671
Diabelia serrata	132.25	33.9316
Diabelia serrata	131.206	34.4052
Diabelia serrata	137.583	34.9829
Diabelia serrata	137.597	35.4419
Diabelia serrata	135.47	35.3016
Diabelia serrata	120.771	28.5053
Diabelia serrata	135.264	34.7779
Diabelia spathulata	139.652	36.4003
Diabelia spathulata	139.41	36.7141
Diabelia spathulata	139.676	36.3607
Diabelia spathulata	139.41	36.7141
Diabelia spathulata	141.184	38.5301
Diabelia spathulata	140.794	37.7997
Diabelia spathulata	140.595	38.3257
Diabelia spathulata	140.83	38.2542
Diabelia spathulata	136.806	36.6442
Diabelia spathulata	137.162	34.8155
Diabelia spathulata	137.538	34.8524
Diabelia spathulata	139.884	34.9594
Diabelia spathulata	139.841	35.1601
Diabelia spathulata	136.33	36.2277
Diabelia spathulata	137.42	35.3796
Diabelia spathulata	137.216	35.3243
Diabelia spathulata	136.901	35.5899
Diabelia spathulata	134.7	35.0839
Diabelia spathulata	135.34	34.9562
Diabelia spathulata	135.098	34.6622
Diabelia spathulata	134.45	34.9093
Diabelia spathulata	135.263	34.7774
Diabelia spathulata	136.973	36.9653
Diabelia spathulata	136.397	36.2411
Diabelia spathulata	139.006	35.2895
Diabelia spathulata	139.006	35.2895
Diabelia spathulata	139.165	35.4742
Diabelia spathulata	139.288	35.4963
Diabelia spathulata	139.06	35.2398
Diabelia spathulata	139.588	35.3128
Diabelia spathulata	139.586	35.3215
Diabelia spathulata	133.471	33.7479
Diabelia spathulata	135.001	35.3183
Diabelia spathulata	135.502	34.9758
Diabelia spathulata	135.95	34.7517
Diabelia spathulata	135.885	34.8396
Diabelia spathulata	135.379	35.3911
Diabelia spathulata	135.435	35.4198
Diabelia spathulata	135.831	35.0688
Diabelia spathulata	140.83	38.2542
Diabelia spathulata	131.529	32.7021
Diabelia spathulata	131.639	32.4813
Diabelia spathulata	135.974	34.2216
Diabelia spathulata	133.626	34.8145
Diabelia spathulata	135.43	34.3494
Diabelia spathulata	135.651	34.4339
Diabelia spathulata	129.85	33.4716
Diabelia spathulata	129.84	33.4751
Diabelia spathulata	139.1	35.955
Diabelia spathulata	138.872	35.9193
Diabelia spathulata	138.781	35.2365
Diabelia spathulata	138.839	34.9547
Diabelia spathulata	139.441	35.758
Diabelia spathulata	139.199	35.7011
Diabelia spathulata	139.244	35.6245
Diabelia spathulata	139.14	35.7758
Diabelia spathulata	139.152	35.813
Diabelia spathulata	139.189	35.8286
Diabelia spathulata	139.199	35.7011
Diabelia spathulata	139.244	35.6245
Diabelia spathulata	135.618	34.3736
Diabelia spathulata	138.3	35.7121
Diabelia spathulata	138.519	35.5399
Diabelia spathulata	138.603	35.4862
Diabelia spathulata	138.851	35.4679
Diabelia spathulata	138.776	35.5061
Diabelia spathulata	129.113	35.4199
Diabelia stenophylla	140.153	35.1683
Diabelia stenophylla	140.327	35.75
Diabelia stenophylla	130.891	33.7581
Diabelia stenophylla	140.798	37.1078
Diabelia stenophylla	136.899	35.564
Diabelia stenophylla	136.899	35.564
Diabelia stenophylla	136.862	35.5963
Diabelia stenophylla	138.998	36.1638
Diabelia stenophylla	138.922	36.4876
Diabelia stenophylla	139.507	36.8023
Diabelia stenophylla	138.741	36.3006
Diabelia stenophylla	138.741	36.3004
Diabelia stenophylla	138.903	36.4808
Diabelia stenophylla	138.922	36.4876
Diabelia stenophylla	132.413	34.5817
Diabelia stenophylla	133.276	34.8285
Diabelia stenophylla	136.899	35.564
Diabelia stenophylla	140.421	36.724
Diabelia stenophylla	139.208	35.4555
Diabelia stenophylla	139.232	35.4407
Diabelia stenophylla	133.497	33.752
Diabelia stenophylla	133.497	33.752
Diabelia stenophylla	133.666	33.8178
Diabelia stenophylla	135.107	35.453
Diabelia stenophylla	138.161	36.8167
Diabelia stenophylla	135.666	34.4236
Diabelia stenophylla	139.176	36.1324
Diabelia stenophylla	139.132	35.9689
Diabelia stenophylla	139.1	35.955
Diabelia stenophylla	136.359	35.2459
Diabelia stenophylla	132.733	35.2943
Diabelia stenophylla	134.096	33.8543
Diabelia stenophylla	139.151	35.7827
Diabelia stenophylla	139.048	35.817
Diabelia stenophylla	139.244	35.6245
Diabelia stenophylla	139.14	35.7758
Diabelia stenophylla	139.199	35.7011
Diabelia stenophylla	139.199	35.7011
Diabelia stenophylla	139.244	35.6245
Diabelia stenophylla	139.244	35.6245
Diabelia stenophylla	135.604	34.1825
Diabelia stenophylla	138.852	35.4372
Diabelia stenophylla	138.854	35.4486
Diabelia stenophylla	138.776	35.5061
Diabelia stenophylla	138.811	35.5505
Diabelia stenophylla	138.877	35.463
Diabelia stenophylla	138.776	35.5061
Diabelia stenophylla	138.372	35.5849
Diabelia stenophylla	138.811	35.5505
Diabelia stenophylla	120.968	28.7613
Diabelia stenophylla	120.935	28.8002
Diabelia stenophylla	120.992	28.8434
Diabelia stenophylla	120.771	28.5053
Diabelia stenophylla	120.771	28.5053
Diabelia stenophylla	140.362	39.2097
Diabelia stenophylla	140.676	39.4471
Diabelia stenophylla	140.625	39.7232
Diabelia stenophylla	140.954	40.4749
Diabelia stenophylla	140.601	40.4852
Diabelia stenophylla	140.02	40.503
Diabelia stenophylla	136.797	36.5256
Diabelia stenophylla	140.93	38.3683
Diabelia stenophylla	140.788	38.96
Diabelia stenophylla	139.469	38.1111
Diabelia stenophylla	139.461	38.3271
Diabelia stenophylla	139.469	38.1111
Diabelia stenophylla	140.828	39.1635
Diabelia stenophylla	138.815	37.6688
Diabelia stenophylla	140.334	38.1128
