# Supplementary material for: Phylogeographic Analysis and Genetic Structure of an Endemic Sino-Japanese Disjunctive Genus Diabelia (Caprifoliaceae)
Source: Front Plant Sci. 2019 Jul 16;10:913. doi: 10.3389/fpls.2019.00913 (PMC6646888; doi:10.3389/fpls.2019.00913)
Supplement: Table S4 — The bottleneck effect data analyses of nSSR data. [file Table_4.xlsx]

## Sheet: Sheet1
Population	WILCOXON TEST			Mode shift
	I.A.M	T.P.M.	S.M.M
SR-EHI1	0.17969	0.36719	0.5	shifted
SR-EHI3	0.28516	0.45508	0.875	normal
SR-KAG1	0.020*	0.037*	0.15625	shifted
SR-KAG2	0.11621	0.42285	0.88379	normal
SR-KAG3	0.24805	0.58984	0.78711	normal
SR-KOC1	0.080*	0.5	0.93457	normal
SR-KOC3	0.57715	0.8623	0.98779	normal
SR-NAG	0.42188	0.67969	0.76953	shifted
SR-OIT	0.125	0.32617	0.67383	shifted
SR-SHG1	0.875	0.97559	0.98633	shifted
SR-SHG3	0.31885	0.51709	0.74023	shifted
SR-SHG8	0.10303	0.44922	0.87988	shifted
SR-SHM	0.15625	0.15625	0.52734	shifted
SR-TOK5	0.71484	0.98633	1	normal
SR-TOK6	0.1377	0.61523	0.93457	normal
SR-YAC	0.1875	0.27832	0.42285	shifted
SP-FUK1	0.042*	0.28857	0.93848	normal
SP-GYE	0.008**	0.008**	0.008**	shifted
SP-IBA	0.13916	0.61768	0.9126	normal
SA-MIY1	0.25977	0.74023	0.99658	normal
SA-MIY2	0.53125	0.59375	0.71094	shifted
SA-SAI	0.09668	0.3125	0.8623	normal
SP-SH2	0.07373	0.25977	0.58447	shifted
SA-SHI1	0.11621	0.57715	0.6875	normal
SA-TOC	0.07373	0.28857	0.68115	normal
ST-YAM1	0.38232	0.79346	0.99536	normal
ST-YAM2	0.91992	0.99756	0.99951	normal
ST-WEN5	0.23438	0.34375	0.46875	normal
SR-TOK3	0.17969	0.28516	0.28516	shifted
SP-WEN6	0.23047	0.52734	0.62891	shifted
SP-FUK3	0.38232	0.6499	0.92627	normal
TR-FUK5	0.40625	0.65625	0.8125	normal
SP-FUK8	0.003**	0.007**	0.014*	shifted
SP-FUK9	0.08203	0.24805	0.63281	shifted
TR-FUK10	0.71484	0.875	0.93555	normal
SR-ZHE2	0.125	0.1875	0.1875	shifted
SP-AIC	0.19141	0.37109	0.47266	shifted
ST-SH4	0.3501	0.51709	0.71143	shifted
SP-SH6	-	-	-	-
SA-TOY	0.21582	0.21582	0.3125	shifted

## Sheet: Sheet2
Population	WILCOXON TEST			Mode shift
	I.A.M	T.P.M.	S.M.M
EHI1	0.17969	0.36719	0.5	shifted
EHI3	0.28516	0.45508	0.875	normal
KAG1	0.020*	0.037*	0.15625	shifted
KAG2	0.11621	0.42285	0.88379	normal
KAG3	0.24805	0.58984	0.78711	normal
KOC1	0.080*	0.5	0.93457	normal
KOC3	0.57715	0.8623	0.98779	normal
NAG	0.42188	0.67969	0.76953	shifted
OIT	0.125	0.32617	0.67383	shifted
SHG1	0.875	0.97559	0.98633	shifted
SHG3	0.31885	0.51709	0.74023	shifted
SHG8	0.10303	0.44922	0.87988	shifted
SHM	0.15625	0.15625	0.52734	shifted
TOK5	0.71484	0.98633	1	normal
TOK6	0.1377	0.61523	0.93457	normal
YAC	0.1875	0.27832	0.42285	shifted
FUK1	0.042*	0.28857	0.93848	normal
GYE	0.008**	0.008**	0.008**	shifted
IBA	0.13916	0.61768	0.9126	normal
MIY1	0.25977	0.74023	0.99658	normal
MIY2	0.53125	0.59375	0.71094	shifted
SAI	0.09668	0.3125	0.8623	normal
SH2	0.07373	0.25977	0.58447	shifted
SHI1	0.11621	0.57715	0.6875	normal
TOC	0.07373	0.28857	0.68115	normal
YAM1	0.38232	0.79346	0.99536	normal
YAM2	0.91992	0.99756	0.99951	normal
WEN5	0.23438	0.34375	0.46875	normal
TOK3	0.17969	0.28516	0.28516	shifted
WEN6	0.23047	0.52734	0.62891	shifted
FUK3	0.38232	0.6499	0.92627	normal
FUK5	0.40625	0.65625	0.8125	normal
FUK8	0.003**	0.007**	0.014*	shifted
FUK9	0.08203	0.24805	0.63281	shifted
FUK10	0.71484	0.875	0.93555	normal
ZHE2	0.125	0.1875	0.1875	shifted
AIC	0.19141	0.37109	0.47266	shifted
SH4	0.3501	0.51709	0.71143	shifted
SH6	-	-	-	-
TOY	0.21582	0.21582	0.3125	shifted
